# Supplementary material for: BacteSign: Building a Findable, Accessible, Interoperable, and Reusable (FAIR) Database for Universal Bacterial Identification
Source: Biosensors (Basel). 2024 Apr 5;14(4):176. doi: 10.3390/bios14040176 (PMC11047924; doi:10.3390/bios14040176)
Supplement: Supplementary file 1 [file biosensors-14-00176-s001.zip]

Archive with 1 entries (1 files):
- biosensors-2827077-supplementary.pdf
